# Supplementary material for: Applying the exposome concept to working life health: The EU EPHOR project
Source: Environ Epidemiol. 2022 Feb 17;6(2):e185. doi: 10.1097/EE9.0000000000000185 (PMC9005258; doi:10.1097/EE9.0000000000000185)
Supplement: Supplementary file 1 [file ee9-6-e185-s001.xlsx]

## Sheet: Sheet1
EPHOR consortium, 11 Feb 2022
AU	Vivi Schlünssen	Dept of Public Health, Section of Environment, Occupation and Health, Danish Ramazzini Centre, Aarhus University, Aarhus, Denmark
AU	Henrik Kolstad	Dept of Public Health, Section of Environment, Occupation and Health, Danish Ramazzini Centre, Aarhus University, Aarhus, Denmark
AU	Torben Sigsgaard	Dept of Public Health, Section of Environment, Occupation and Health, Danish Ramazzini Centre, Aarhus University, Aarhus, Denmark
AU	Martin Rune Hassan Hansen	Dept of Public Health, Section of Environment, Occupation and Health, Danish Ramazzini Centre, Aarhus University, Aarhus, Denmark
AU	Inge Brosbøl Iversen	Dept of Public Health, Section of Environment, Occupation and Health, Danish Ramazzini Centre, Aarhus University, Aarhus, Denmark
AU	Annett Dalbøge	Dept of Public Health, Section of Environment, Occupation and Health, Danish Ramazzini Centre, Aarhus University, Aarhus, Denmark
AU	Zara Stokholm	Dept of Public Health, Section of Environment, Occupation and Health, Danish Ramazzini Centre, Aarhus University, Aarhus, Denmark
AU	Else Toft Würtz	Dept of Public Health, Section of Environment, Occupation and Health, Danish Ramazzini Centre, Aarhus University, Aarhus, Denmark
AU	Karoline Kærgaard Hansen	Dept of Public Health, Section of Environment, Occupation and Health, Danish Ramazzini Centre, Aarhus University, Aarhus, Denmark
AU	Anne Mette Lund Würtz	Dept of Public Health, Section of Environment, Occupation and Health, Danish Ramazzini Centre, Aarhus University, Aarhus, Denmark
AU	Christine Cramer	Dept of Public Health, Section of Environment, Occupation and Health, Danish Ramazzini Centre, Aarhus University, Aarhus, Denmark
AU	Theresa Møller Kynde	Dept of Public Health, Section of Environment, Occupation and Health, Danish Ramazzini Centre, Aarhus University, Aarhus, Denmark
CUT	Konstantinos Makris	Cyprus International Institute for Environmental and Public Health, Cyprus University of Technology, Limassol, Cyprus
CUT	Pantelis Charisiadis	Cyprus International Institute for Environmental and Public Health, Cyprus University of Technology, Limassol, Cyprus
CUT	Xanthi Andrianou	Cyprus International Institute for Environmental and Public Health, Cyprus University of Technology, Limassol, Cyprus
CUT	Y. Nikitidis	Cyprus International Institute for Environmental and Public Health, Cyprus University of Technology, Limassol, Cyprus
CUT	Corina Konstantinou	Cyprus International Institute for Environmental and Public Health, Cyprus University of Technology, Limassol, Cyprus
CUT	Thibaut Delplancke	Cyprus International Institute for Environmental and Public Health, Cyprus University of Technology, Limassol, Cyprus
CUT	Nadine Haddad	Cyprus International Institute for Environmental and Public Health, Cyprus University of Technology, Limassol, Cyprus
CUT	Corina Konstantinou	Cyprus International Institute for Environmental and Public Health, Cyprus University of Technology, Limassol, Cyprus
FIOH	Svetlana Solovieva	Finnish Institute of Occupational Health; University of Helsinki, Helsinki, Finland
FIOH	Eira Viikari-Juntura	Finnish Institute of Occupational Health; University of Helsinki, Helsinki, Finland
FIOH	Taina Leinonen	Finnish Institute of Occupational Health; University of Helsinki, Helsinki, Finland
FIOH	Sanni Uuksulainen	Finnish Institute of Occupational Health; University of Helsinki, Helsinki, Finland
FIOH	Miljia Koponen	Finnish Institute of Occupational Health; University of Helsinki, Helsinki, Finland
INSERM	Marcel Goldberg	Inserm, Population-based Epidemiological Cohorts Unit, UMS 011, 94800 Villejuif, France.
INSERM	Marie Zins	Inserm, Population-based Epidemiological Cohorts Unit, UMS 011, 94800 Villejuif, France.
INSERM	Audrey Laurent	Inserm, Population-based Epidemiological Cohorts Unit, UMS 011, 94800 Villejuif, France.
INSERM	Emeline Lequy-Flahault	Inserm, Population-based Epidemiological Cohorts Unit, UMS 011, 94800 Villejuif, France.
INTER	Jörg Zell	Interaktiv GmbH, Cologne, Germany
INTER	Martin Bodatsch	Interaktiv GmbH, Cologne, Germany
INTER	Jan Mevissen	Interaktiv GmbH, Cologne, Germany
INTER	Marcel Liebischer	Interaktiv GmbH, Cologne, Germany
INTER	Lukas Guziel	Interaktiv GmbH, Cologne, Germany
INTER	Thomas Kastenholz	Interaktiv GmbH, Cologne, Germany
IOM	Miranda Loh	Institute of Occupational Medicine, Edinburgh, UK.
IOM	Karen Galea	Institute of Occupational Medicine, Edinburgh, UK.
IOM	Damien McElvenny	Institute of Occupational Medicine, Edinburgh, UK.
IOM	Mirandah Loh	Institute of Occupational Medicine, Edinburgh, UK.
IOM	Susan Young	Institute of Occupational Medicine, Edinburgh, UK.
IOM	John Cherrie	Institute of Occupational Medicine, Edinburgh, UK.
IOM	Alice Davis	Institute of Occupational Medicine, Edinburgh, UK.
IOM	Susanne Steinle	Institute of Occupational Medicine, Edinburgh, UK.
IOM	Will Mueller	Institute of Occupational Medicine, Edinburgh, UK.
IOM	Mark Cherrie	Institute of Occupational Medicine, Edinburgh, UK.
IOM	Darpan Das	Institute of Occupational Medicine, Edinburgh, UK.
ISGLOBAL	Manolis Kogevinas	Barcelona Institute for Global Health (ISGlobal), Barcelona, Spain.
ISGLOBAL	Gemma Castano	Barcelona Institute for Global Health (ISGlobal), Barcelona, Spain.
ISGLOBAL	Barbara Harding	Barcelona Institute for Global Health (ISGlobal), Barcelona, Spain.
ISGLOBAL	Michelle Turner	Barcelona Institute for Global Health (ISGlobal), Barcelona, Spain.
ISGLOBAL	Xavier Basagaña	Barcelona Institute for Global Health (ISGlobal), Barcelona, Spain.
ISGLOBAL	Tommaso Legnaioli	Barcelona Institute for Global Health (ISGlobal), Barcelona, Spain.
ISGLOBAL	Judith Garcia	Barcelona Institute for Global Health (ISGlobal), Barcelona, Spain.
KI	Maria Albin	Institute of Environmental Medicine, Unit of Occupational Medicine, Karolinska Institute, Stockholm, Sweden.
KI	Håkan Tinnerberg	Institute of Environmental Medicine, Unit of Occupational Medicine, Karolinska Institute, Stockholm, Sweden.
KI	Jenny Selander	Institute of Environmental Medicine, Unit of Occupational Medicine, Karolinska Institute, Stockholm, Sweden.
KI	Karin Broberg	Institute of Environmental Medicine, Unit of Occupational Medicine, Karolinska Institute, Stockholm, Sweden.
KI	Katarina Kjellberg	Institute of Environmental Medicine, Unit of Occupational Medicine, Karolinska Institute, Stockholm, Sweden.
KI	Kathryn Badarin	Institute of Environmental Medicine, Unit of Occupational Medicine, Karolinska Institute, Stockholm, Sweden.
KI	Caisa Laurell	Institute of Environmental Medicine, Unit of Occupational Medicine, Karolinska Institute, Stockholm, Sweden.
KI	Nuria Matilla Santander	Institute of Environmental Medicine, Unit of Occupational Medicine, Karolinska Institute, Stockholm, Sweden.
KI	Johanna Jonsson	Institute of Environmental Medicine, Unit of Occupational Medicine, Karolinska Institute, Stockholm, Sweden.
KI	Manzur Kader	Institute of Environmental Medicine, Unit of Occupational Medicine, Karolinska Institute, Stockholm, Sweden.
KI	Melody Almroth	Institute of Environmental Medicine, Unit of Occupational Medicine, Karolinska Institute, Stockholm, Sweden.
KI	Claudia Lissaker	Institute of Environmental Medicine, Unit of Occupational Medicine, Karolinska Institute, Stockholm, Sweden.
KI	Helena Skröder	Institute of Environmental Medicine, Unit of Occupational Medicine, Karolinska Institute, Stockholm, Sweden.
KUL	Lode Godderis	Environment and Health, Department of Public Health and Primary Care, KU Leuven, Leuven, Belgium.
KUL	Manosij Ghosh	Environment and Health, Department of Public Health and Primary Care, KU Leuven, Leuven, Belgium.
KUL	Eline Verscheure	Environment and Health, Department of Public Health and Primary Care, KU Leuven, Leuven, Belgium.
LIFE	Vítor Martins dos Santos	LifeGlimmer GmbH, Berlin, Germany
LIFE	Christopher Hardt	LifeGlimmer GmbH, Berlin, Germany
LIFE	Lorna Morris	LifeGlimmer GmbH, Berlin, Germany
LIFE	Erno Lindfors	LifeGlimmer GmbH, Berlin, Germany
LIFE	Marco Anteghini	LifeGlimmer GmbH, Berlin, Germany
LIFE	Mechthild Schulte	LifeGlimmer GmbH, Berlin, Germany
OWL	Max Allsworth	Owlstone Medical Ltd, Cambridge, UK
OWL	Tilly Woodland	Owlstone Medical Ltd, Cambridge, UK
OWL	Chad Schaber	Owlstone Medical Ltd, Cambridge, UK
OWL	Daniel Mead	Owlstone Medical Ltd, Cambridge, UK
PDA	Tina (Stamatia) Garani-Papadatos	School of public health, University of West Attica, Athens, Greece
SLL	Mattias Sjöström	Stockholms Läns Landsting, Stockholm, Sweden
SLL	Pernilla Wiebert	Stockholms Läns Landsting, Stockholm, Sweden
SLL	Annette Linnersjö	Stockholms Läns Landsting, Stockholm, Sweden
SLL	Theo Bodin	Stockholms Läns Landsting, Stockholm, Sweden
SLL	Maria Albin	Stockholms Läns Landsting, Stockholm, Sweden
SLL	Katarina Risbecker	Stockholms Läns Landsting, Stockholm, Sweden
STAMI	Ingrid Sivesind Mehlum	National Institute of Occupational Health (STAMI), Oslo, Norway.
STAMI	Ragnhild Beate Strand Østrem	National Institute of Occupational Health (STAMI), Oslo, Norway.
STAMI	Shan Zienolddiny	National Institute of Occupational Health (STAMI), Oslo, Norway.
STAMI	Karina Undem	National Institute of Occupational Health (STAMI), Oslo, Norway.
STAMI	Johanna Samulin-Erdem	National Institute of Occupational Health (STAMI), Oslo, Norway.
STAMI	Steen Mollerup	National Institute of Occupational Health (STAMI), Oslo, Norway.
STAMI	Ragnhild Beate Strand Østrem	National Institute of Occupational Health (STAMI), Oslo, Norway.
STAMI	Stine Fossum	National Institute of Occupational Health (STAMI), Oslo, Norway.
STAMI	Øivind Skare	National Institute of Occupational Health (STAMI), Oslo, Norway.
STAMI	Hilde Notø	National Institute of Occupational Health (STAMI), Oslo, Norway.
STAMI	Pål Graff	National Institute of Occupational Health (STAMI), Oslo, Norway.
STAMI	Kristine Haugen Anmarkrud	National Institute of Occupational Health (STAMI), Oslo, Norway.
STAMI	Mrinal Das	National Institute of Occupational Health (STAMI), Oslo, Norway.
TNO	Eelco Kuijpers	Nederlandse Organisatie voor Toegepast Natuurwetenschappelijk Onderzoek (TNO), Utrecht, The Netherlands
TNO	Anjoeka Pronk	Nederlandse Organisatie voor Toegepast Natuurwetenschappelijk Onderzoek (TNO), Utrecht, The Netherlands
TNO	Rob Stierum	Nederlandse Organisatie voor Toegepast Natuurwetenschappelijk Onderzoek (TNO), Utrecht, The Netherlands
TNO	Astrid Kruizinga	Nederlandse Organisatie voor Toegepast Natuurwetenschappelijk Onderzoek (TNO), Utrecht, The Netherlands
TNO	Shaji Krishnan	Nederlandse Organisatie voor Toegepast Natuurwetenschappelijk Onderzoek (TNO), Utrecht, The Netherlands
TNO	Sander Ruiter	Nederlandse Organisatie voor Toegepast Natuurwetenschappelijk Onderzoek (TNO), Utrecht, The Netherlands
TNO	Karen Oude Hengel	Nederlandse Organisatie voor Toegepast Natuurwetenschappelijk Onderzoek (TNO), Utrecht, The Netherlands
TNO	Tanja Krone	Nederlandse Organisatie voor Toegepast Natuurwetenschappelijk Onderzoek (TNO), Utrecht, The Netherlands
TNO	Susan Dekkers	Nederlandse Organisatie voor Toegepast Natuurwetenschappelijk Onderzoek (TNO), Utrecht, The Netherlands
TNO	Calvin Ge	Nederlandse Organisatie voor Toegepast Natuurwetenschappelijk Onderzoek (TNO), Utrecht, The Netherlands
UiB	Cecilie Svanes	Department of Global Public Health and Primary Care, University of Bergen, Bergen, Norway
UiB	Vilde Sørbye	Department of Global Public Health and Primary Care, University of Bergen, Bergen, Norway
UiB	Jorunn Kirkeleit	Department of Global Public Health and Primary Care, University of Bergen, Bergen, Norway
UiB	Liv-Grethe Gudmundsen	Department of Global Public Health and Primary Care, University of Bergen, Bergen, Norway
UNIMAN	Martie van Tongeren	Centre for Occupational and Environmental Health, The University of Manchester, Manchester, UK.
UNIMAN	Matthew Gittins	Centre for Occupational and Environmental Health, The University of Manchester, Manchester, UK.
UNIMAN	Sophia Ananiadou	Centre for Occupational and Environmental Health, The University of Manchester, Manchester, UK.
UNIMAN	Luke Munford	Centre for Occupational and Environmental Health, The University of Manchester, Manchester, UK.
UNIMAN	Ioannis Basinas	Centre for Occupational and Environmental Health, The University of Manchester, Manchester, UK.
UNIMAN	Annika SChoene	Centre for Occupational and Environmental Health, The University of Manchester, Manchester, UK.
UU	Susan Peters	Institute for Risk Assessment Sciences, Utrecht University, Utrecht, The Netherlands.
UU	Roel Vermeulen	Institute for Risk Assessment Sciences, Utrecht University, Utrecht, The Netherlands.
UU	Wenxin Wan	Institute for Risk Assessment Sciences, Utrecht University, Utrecht, The Netherlands.
UU	Tara van der Grinten	Institute for Risk Assessment Sciences, Utrecht University, Utrecht, The Netherlands.
UU	Lutzen Portengen	Institute for Risk Assessment Sciences, Utrecht University, Utrecht, The Netherlands.
VTEC	Jan Mink	VTEC Lasers and Sensors, Eindhoven, The Netherlands
VTEC	Jingjing Wang	VTEC Lasers and Sensors, Eindhoven, The Netherlands
